# Supplementary material for: A New Ecosystem-Based Cumulative Effects Assessment Framework to Enhance Strategic Environmental Assessment of Marine Spatial Plans
Source: Environ Manage. 2025 Aug 1;75(11):3062–75. doi: 10.1007/s00267-025-02231-0 (PMC12546513; doi:10.1007/s00267-025-02231-0)
Supplement: Supplementary file 1 — CEA methods evaluation criteria [file 267_2025_2231_MOESM1_ESM.xlsx]

## Sheet: 2022-2024 WoS and Scopus review
Authors	Title	Y/N (based on review of title, abstract, and methodology, do they present a new CEA, different approaches identified in Simeoni et al. 2023 and Blakley and Russell, 2022?)	Notes	Source: WoS or Scopus
Ma C.; Stelzenmüller V.; Rehren J.; Yu J.; Zhang Z.; Zheng H.; Lin L.; Yang H.-C.; Jin Y.	A risk-based approach to cumulative effects assessment for large marine ecosystems to support transboundary marine spatial planning: A case study of the Yellow Sea	N	This is a case study, method largely based on Stelzenmuller and DPSIR analyses.	Both
Declerck, M., Trifonova, N., Black, J., Hartley, J., & Scott, B. E. (2022). A new strategic framework to structure cumulative impact assessment (CIA). International Marine Energy Journal, 5(3), 339-347.	A new strategic framework to structure Cumulative Impact Assessment (CIA)	Y	Framework for CIA using a holistic and pragmatic ecosystem approach based on spatio-temporal Bayesian network in order to identify pressure pathways, keystone components, ecosystem connectivity and resilience as well as population-level changes. Mentions SEA.	Scopus
Bonnevie, I. M., Hansen, H. S., Schrøder, L., & Armoškaitė, A. (2022). Utilising MYTILUS for active learning to compare cumulative impacts on the marine environment in different planning scenarios. Sustainability, 14(19), 12606.	Utilising MYTILUS for Active Learning to Compare Cumulative Impacts on the Marine Environment in Different Planning Scenarios	Y	CIA tool MYTILUS, developed in capacity-building MSP projects for active learning environments, illustrate important points on how the CIA method can be used in systematic scenario design.	Both
Smit K.P.; Sink K.J.; Shannon L.J.; Bernard A.T.F.; Lombard A.T.	Groundtruthing cumulative impact assessments with biodiversity data: Testing indicators and methods for marine ecosystem condition assessments in South Africa	N	Based on HELCOM approach, which will be reviewed.	Both
Uribe, E. S., Etter, A., Luna-Acosta, A., Diazgranados, M. C., Alonso, D., Chasqui, L., ... & Giraldo, A. (2022). A comprehensive threat analysis to support the red list of marine and coastal ecosystems of Colombia. Frontiers in Marine Science, 9, 962044.	A comprehensive threat analysis to support the red list of marine and coastal ecosystems of Colombia	N	Adapted from Halpern et al . 2008	Both
Diggon S.; Bones J.; Short C.J.; Smith J.L.; Dickinson M.; Wozniak K.; Topelko K.; Pawluk K.A.	The Marine Plan Partnership for the North Pacific Coast – MaPP: A collaborative and co-led marine planning process in British Columbia	N	Although CEA is discussed, it is not the focus of the paper.	Both
Curren G.; Fanning L.; lawton P.; Orobko M.; Côté I.M.; Therriault T.W.	Challenges to incorporating social and economic factors into cumulative effects assessments in Canada’s marine conservation areas	N	Advocates for development of CEA to address social and economic factors.	Both
Declerck, M., Trifonova, N., Hartley, J., & Scott, B. E. (2023). Cumulative effects of offshore renewables: From pragmatic policies to holistic marine spatial planning tools. Environmental impact assessment review, 101, 107153.	Cumulative effects of offshore renewables: From pragmatic policies to holistic marine spatial planning tools	Y	Integrated approach will enable a holistic and pragmatic ecosystem-based framework for more accurate and rapid methods for producing CIAs for offshore renewable energy developments.	Both
Madon B.; Le Guyader D.; Jung J.-L.; De Montgolfier B.; Lopez P.J.; Foulquier E.; Bouveret L.; Le Berre I.	Pairing AIS data and underwater topography to assess maritime traffic pressures on cetaceans: Case study in the Guadeloupean waters of the Agoa sanctuary	N	Case study, uses simplified approach of CEA. Not sure which approach though.. Might come back to it.	Both
Clarke C.; Lonsdale J.-A.; Judd A.; Cormier R.; Martini N.; Agius S.; Cavallaro K.; Oliver J.; Van Bloemestein U.; du Toit J.	Cumulative effect assessment in the marine environment: A focus on the London protocol/ London convention	N	Offers review of CEA approaches that could be applied to enhance the assessment requirements of London Protocol/ London Convention (LPLC)	Both
Borja A.; Berg T.; Gundersen H.; Hagen A.G.; Hancke K.; Korpinen S.; Leal M.C.; Luisetti T.; Menchaca I.; Murray C.; Piet G.; Pitois S.; Rodríguez-Ezpeleta N.; Sample J.E.; Talbot E.; Uyarra M.C.	Innovative and practical tools for monitoring and assessing biodiversity status and impacts of multiple human pressures in marine systems	N	Advocates for already existing methods for CEA like SCAIRM, which will be reviewed	Scopus
Adams M.S.; Tulloch V.J.D.; Hemphill J.; Penn B.; Anderson L.T.; Davis K.; Avery-Gomm S.; Harris A.; Martin T.G.	Inclusive approaches for cumulative effects assessments	N	Approach focused on collaboration efforts with indigenous communities	Both
Kuempel C.D.; Frazier M.; Verstaen J.; Rayner P.-E.; Blanchard J.L.; Cottrell R.S.; Froehlich H.E.; Gephart J.A.; Jacobsen N.S.; McIntyre P.B.; Metian M.; Moran D.; Nash K.L.; Többen J.; Williams D.R.; Halpern B.S.	Environmental footprints of farmed chicken and salmon bridge the land and sea	N	Study assesses and compares the environmental footprint of farming industrial broiler chickens and farmed salmonids	Scopus
Clark D.E.; Gladstone-Gallagher R.V.; Hewitt J.E.; Stephenson F.; Ellis J.I.	Risk assessment for marine ecosystem-based management (EBM)	N	Not necessarily for CEA, but proposes risk assessment to reflect EBM	Both
Rees, M. J., Knott, N. A., Astles, K. L., Swadling, D. S., West, G. J., Ferguson, A. M., ... & Glasby, T. M. (2023). Cumulative effects of multiple stressors impact an endangered seagrass population and fish communities. Science of the Total Environment, 904, 166706.	Cumulative effects of multiple stressors impact an endangered seagrass population and fish communities	N	Adapted from Halpern et al 2008	Both
Hague E.L.; Sparling C.E.; Morris C.; Vaughan D.; Walker R.; Culloch R.M.; Lyndon A.R.; Fernandes T.F.; McWhinnie L.H.	Same Space, Different Standards: A Review of Cumulative Effects Assessment Practice for Marine Mammals	N	This is a review to assess current practice of CEA for marine mammals. But offers great insights.	Both
Brignon, J. M., Lejart, M., Nexer, M., Michel, S., Quentric, A., & Thiebaud, L. (2022). A risk-based method to prioritize cumulative impacts assessment on marine biodiversity and research policy for offshore wind farms in France. Environmental Science & Policy, 128, 264-276.	A risk-based method to prioritize cumulative impacts assessment on marine biodiversity and research policy for offshore wind farms in France	Y	"ECUME" risk-based approach to identify and prioritize critical impact pathways to be considered in cumulative impact assessment of offshore windfarms	Both
Tulloch, V. J., Adams, M., Finn, R., Bourbonnais, M., Avery‐Gomm, S., Penn, B., & Martin, T. G. (2024). Predicting regional cumulative effects of future development on coastal ecosystems to support Indigenous governance. Journal of Applied Ecology.	Predicting regional cumulative effects of future development on coastal ecosystems to support Indigenous governance	Y	Developed a spatial future-focused model informed by inclusive elicitation and strategic foresight to assess the regional cumulative effects of development on ecosystem health across the land and sea.	Both
Menegon, S., Fadini, A., Perini, L., Sarretta, A., Depellegrin, D., De Maio, E., ... & Barbanti, A. (2023). A geoportal of data and tools for supporting Maritime Spatial Planning in the Adriatic-Ionian Region. Environmental Modelling & Software, 160, 105585.	A geoportal of data and tools for supporting Maritime Spatial Planning in the Adriatic-Ionian Region	Y	Geoportal of the Adriatic-Ionian Region (GAIR), a common platform for information, data and decision support tools for ocean planning in the Adriatic-Ionian sea space.	Both
Bozec Y.-M.; Hock K.; Mason R.A.B.; Baird M.E.; Castro-Sanguino C.; Condie S.A.; Puotinen M.; Thompson A.; Mumby P.J.	Cumulative impacts across Australia’s Great Barrier Reef: A mechanistic evaluation	N	Focus is on CIA for coral reefs. Also does not discuss MSP, SEA, nor EIA.	Both
Simeoni C.; Furlan E.; Pham H.V.; Critto A.; de Juan S.; Trégarot E.; Cornet C.C.; Meesters E.; Fonseca C.; Botelho A.Z.; Krause T.; N'Guetta A.; Cordova F.E.; Failler P.; Marcomini A.	Evaluating the combined effect of climate and anthropogenic stressors on marine coastal ecosystems: Insights from a systematic review of cumulative impact assessment approaches	N	This is a review of methods of CEA methods, which is being used as foundation of this review.	Both
Stelzenmüller, V., Rehren, J., Örey, S., Lemmen, C., Krishna, S., Hasenbein, M., ... & Wirtz, K. (2024). Framing future trajectories of human activities in the German North Sea to inform cumulative effects assessments and marine spatial planning. Journal of Environmental Management, 349, 119507.	Framing future trajectories of human activities in the German North Sea to inform cumulative effects assessments and marine spatial planning	Y	Introduces a stepwise process to integrate bottom-up and expert-driven approaches for scenario development to inform cumulative effects assessments and related marine spatial planning (MSP).	Scopus
Armoškaitė, A., Aigars, J., Andersone, I., Bonnevie, I. M., Hansen, H. S., Strāķe, S., ... & Schrøder, L. (2023). Setting the scene for a multi-map toolset supporting maritime spatial planning by mapping relative cumulative impacts on ecosystem service supply. Frontiers in Marine Science, 10, 1213119.	Setting the scene for a multi-map toolset supporting maritime spatial planning by mapping relative cumulative impacts on ecosystem service supply	Y	A conceptual framework for a toolset has been designed in order to introduce a new approach for place-based assessments of change in relative ecosystem service supply in multiple services at a time due to changes in cumulative impacts.	Both
Almpanidou V.; Tsapalou V.; Chatzimentor A.; Cardona L.; Claro F.; Hostetter P.; Kaska Y.; Liu W.; Mansui J.; Miliou A.; Pietroluongo G.; Sacchi J.; Sezgin Ç.; Sözbilen D.; Mazaris A.D.	Foraging grounds of adult loggerhead sea turtles across the Mediterranean Sea: Key sites and hotspots of risk	N	Focus is to illustrate key foraging sites and risk hotspots for adult loggerhead sea turtles	Scopus
Bonnevie I.M.; von Thenen M.; Hansen H.S.	Editorial: Spatial planning for sustainable use of marine ecosystem services and resources	N	Focus is not on providing an approach for CEA	Both
Brodersen M.M.; Tyllianakis E.; Vassilopoulos A.; Vassilopoulou V.	Sociocultural valuation of human impacts on marine ecosystems: The case of the National Marine Park of Alonissos in Greece	N	Focused on valuation of related ecosystem services with the Cumulative Impact Assessment method	Both
Rooney, R. C., Daniel, J., Mallory, M., Hedd, A., Ives, J., Gilchrist, G., ... & Provencher, J. (2023). Fuzzy cognitive mapping as a tool to assess the relative cumulative effects of environmental stressors on an Arctic seabird population to identify conservation action and research priorities. Ecological Solutions and Evidence, 4(2), e12241.	Fuzzy cognitive mapping as a tool to assess the relative cumulative effects of environmental stressors on an Arctic seabird population to identify conservation action and research priorities	Y	As a novel tool to understand cumulative effects within a conservation context, we applied a fuzzy cognitive mapping (FCM) approach that allows experts to arrange key factors and their interrelationships, organizing their understanding of the components of a complex issue into a graphical representation; a `cognitive map'.	WoS
Germond-Duret, C; Germond, B; Katsanevakis, S; Kelly, MR; Mazaris, AD; Mckinley, E	Thinking outside the ocean-climate nexus: Towards systems-informed decision making in a rapidly changing world	N	Short paper on what is needed but does not propose new approach for CEA	WoS
Choi, H. J., Cho, S. J., Hwang, T., Nam, J., & Hwang, C. S. (2021). Cumulative impact assessment for marine spatial planning: a case study of the Gyeonggi Bay in South Korea. Journal of Coastal Research, 114(SI), 360-364.	Cumulative Impact Assessment for Marine Spatial Planning: A Case Study of the Gyeonggi Bay in South Korea	N	Uses Halpern et al. 2008 approach.	WoS
Sylwestrzak, Z; Zgrundo, A; Pniewski, F	Effects of the Ionic Liquid [BMIM]Cl on the Baltic Microphytobenthic Communities	N	More of a biological experiment	WoS
Bornman, E; Shannon, L; Jarre, A	Scoping an Integrated Ecosystem Assessment for the southern Benguela: Fisheries still biggest risk	N	Uses ODEMM approach. Interesting read.	WoS
Isaksson, N; Scott, BE; Hunt, GL; Benninghaus, E; Declerck, M; Gormley, K; Harris, C; Sjoestrand, S; Trifonova, N; Waggitt, JJ; Wihsgott, JU; Williams, C; Zampollo, A; Williamson, BJ	A paradigm for understanding whole ecosystem effects of offshore wind farms in shelf seas	N	Propose to structure future environmental research according to the investigative cycle framework.	WoS
Patterson, C; Mostaço, FC; Jaeger, JAG	Lack of consideration of ecological connectivity in Canadian environmental impact assessment: Current practice and need for improvement	N	Study seeks to understand the extent to which ecological connectivity has been considered in EIA in Canada	WoS
Piet, G., Grundlehner, A., Jongbloed, R., Tamis, J., & de Vries, P. (2023). SCAIRM: A spatial cumulative assessment of impact risk for management. Ecological Indicators, 157. https://doi.org/10.1016/j.ecolind.2023.111157	SCAIRM: A spatial cumulative assessment of impact risk for management	Y	Spatially explicit Cumulative Impact Assessment method specifically developed for application to guide Ecosystem-Based Management	WoS

## Sheet: First Review Filter
	Method reference	CEA Risk-Based Approach (Y/N)	Spatially-specific? (Y/N), GIS?	Ecosystem-based approach? (Y/N)	Notes
Simeoni et al. (2023)	Jonsson, P.R., Hammar, L., Wåhlström, I., Pålsson, J., Hume, D., Almroth-Rosell, E., Mattsson, M., 2021. Combining seascape connectivity with cumulative impact assessment in support of ecosystem-based marine spatial planning. J. Appl. Ecol. 58 (3), 576–586. https://doi.org/10.1111/1365-2664.13813.	N	Not further evaluated
	Furlan, E., Slanzi, D., Torresan, S., Critto, A., Marcomini, A., 2020. Multi-scenario analysis in the Adriatic Sea: a GIS-based Bayesian network to support maritime spatial planning. Sci. Total Environ. 703, 134972. https://doi.org/10.1016/j.scitotenv.2019.134972.	Y	Y - GIS	Y	Scenarios to reinforce ecological connectivity, Halpern et al 2008 principles
	Halpern, B.S., Frazier, M., Afflerbach, J., Lowndes, J.S., Micheli, F., O’Hara, C., Scarborough, C., Selkoe, K.A., 2019. Recent pace of change in human impact on the world's ocean. Sci. Rep. 9 (1), 1–8. https://doi.org/10.1038/s41598-019-47201-9.	N	Not further evaluated
	Furlan, E., Torresan, S., Critto, A., Lovato, T., Solidoro, C., Lazzari, P., Marcomini, A., 2019. Cumulative impact index for the Adriatic Sea: accounting for interactions among climate and anthropogenic pressures. Sci. Total Environ 670, 379–397.	Y	Y - GIS	Y	Habitat connectivity, Halpern et al 2008 principles
	Stock, A., Haupt, A.J., Mach, M.E., Micheli, F., 2018a. Mapping ecological indicators of human impact with statistical and machine learning methods: tests on the California coast. Ecol.Inform. 48 (July), 37–47. https://doi.org/10.1016/j.ecoinf.2018.07.007.	N	Not further evaluated
	Muñoz, M., Reul, A., Gil de Sola, L., Lauerburg, R.A.M., Tello, O., Gimpel, A., Stelzenmüller, V., 2018. A spatial risk approach towards integrated marine spatial planning: a case study on European hake nursery areas in the North Alboran Sea. Mar. Environ. Res. 142 (July 2018), 190–207. https://doi.org/10.1016/j.marenvres.2018.10.008.	Y	Y - GIS	N
	Menegon, S., Depellegrin, D., Farella, G., Gissi, E., Ghezzo, M., Sarretta, A., Venier, C., Barbanti, A., 2018a. A modelling framework for MSP-oriented cumulative effects assessment. Ecol. Indic. 91 (December 2017), 171–181. https://doi.org/10.1016/j.ecolind.2018.03.060.	Y	Y	Y	MSP oriented to support EBA, Halpern et al. 2008 principles
	Menegon, S., Depellegrin, D., Farella, G., Sarretta, A., Venier, C., Barbanti, A., 2018b. Addressing cumulative effects, maritime conflicts and ecosystem services threats through MSPoriented geospatial webtools. Ocean Coast. Manag. 163 (March), 417–436. https://doi. org/10.1016/j.ocecoaman.2018.07.009.	Y	Y - GIS	Y	MSP oriented to support EBA, Halpern et al. 2008 principles
	Battista, W., Karr, K., Sarto, N., Fujita, R., 2017. Comprehensive assessment of risk to ecosystems (CARE): a cumulative ecosystem risk assessment tool. Fish. Res. 185, 115–129. https://doi.org/10.1016/j.fishres.2016.09.017.	Y	Y	Y	More comprehensive suite of attributes that characterize system health and functioning as described by intrinsic system recovery potential (e.g., “regeneration time” and “connectivity”) and resistance to impact (e.g., “removability of system compo_x0002_nents” and “functional redundancy). Halpern et al 2008 principles
	Uusitalo, L., Korpinen, S., Andersen, J.H., Niiranen, S., Valanko, S., Heiskanen, A.S., DickeyCollas, M., 2016a. Exploring methods for predicting multiple pressures on ecosystem recovery: a case study on marine eutrophication and fisheries. Cont. Shelf Res. 121, 48–60. https://doi.org/10.1016/j.csr.2015.11.002.	N	Not further evaluated
	Hayes, E.H., Landis, W.G., 2004. Regional ecological risk assessment of a near shore marine environment: Cherry Point,WA. Hum. Ecol. Risk. Assess. 10 (2), 299–325. https://doi. org/10.1080/10807030490438256.	Y	Y	N
	Halpern, B.S., Walbridge, S., Selkoe, K.A., Kappel, C.V., Micheli, F., D’Agrosa, C., Bruno, J.F., Casey, K.S., Ebert, C., Fox, H.E., Fujita, R., Heinemann, D., Lenihan, H.S., Madin, E.M.P., Perry, M.T., Selig, E.R., Spalding, M., Steneck, R., Watson, R., 2008. A global map of human impact on marine ecosystems. Science 319 (5865), 948–952. https://doi.org/ 10.1126/science.1149345.	N
	Singh, G.G., Eddy, I.M.S., Halpern, B.S., Neslo, R., Satterfield, T., Chan, K.M.A., 2020a. Mapping cumulative impacts to coastal ecosystem services in British Columbia. PLoS ONE 15 (5), 1–23. https://doi.org/10.1371/journal.pone.0220092.	Y	Y	N
	Fu, C., Xu, Y., Guo, C., Olsen, N., Grüss, A., Liu, H., Barrier, N., Verley, P., Shin, Y.J., 2020. The cumulative effects offishing, plankton productivity, and marine mammal consumption in a marine ecosystem. Front. Mar. Sci. 7 (September), 1–19. https://doi.org/10.3389/ fmars.2020.565699.	N	Not further evaluated
	Hammar, L., Molander, S., Pålsson, J., Schmidtbauer Crona, J., Carneiro, G., Johansson, T., Hume, D., Kågesten, G., Mattsson, D., Törnqvist, O., Zillén, L., Mattsson, M., Bergström, U., Perry, D., Caldow, C., Andersen, J.H., 2020. Cumulative impact assessment for ecosystem-based marine spatial planning. Sci. Total Environ. 734, 139024. https://doi. org/10.1016/j.scitotenv.2020.139024.	N	Not further evaluated
	Turschwell, M.P., Tulloch, V.J.D., Sievers, M., Pearson, R.M., Andradi-Brown, D.A., Ahmadia, G.N., Connolly, R.M., Bryan-Brown, D., Lopez-Marcano, S., Adame, M.F., Brown, C.J., 2020. Multi-scale estimation of the effects of pressures and drivers on mangrove forest loss globally. Biol. Conserv. 247 (May), 108637. https://doi.org/10.1016/j.biocon. 2020.108637.	N	Not further evaluated
	Tulloch, V.J.D., Turschwell, M.P., Giffin, A.L., Halpern, B.S., Connolly, R., Griffiths, L., Frazer, M., Brown, C.J., 2020. Linking threat maps with management to guide conservation investment. Biol. Conserv. 245 (November 2019). https://doi.org/10.1016/j.biocon. 2020.108527.	N	Not further evaluated
	Fang, X., Li, X., Xiang, Y., Hao, C., Zhao, Y., Zhang, Y., 2020. Cumulative impact of anthropogenic nutrient inputs on lagoon ecosystems — a case study of Xincun Lagoon, Hainan, China. Reg. Stud. Mar. Sci. 35, 101213. https://doi.org/10.1016/j.rsma.2020.101213.	N	Not further evaluated
	Hansen, H.S., Bonnevie, I.M., 2020. A toolset to estimate the effects of human activities in maritime spatial planning. Lecture Notes in Computer Science (Including Subseries Lecture Notes in Artificial Intelligence and Lecture Notes in Bioinformatics)vol. 12252 LNCS. Springer International Publishing. https://doi.org/10.1007/978-3-030-58811-3_38.	N	Not further evaluated
	Stock, Andy, Crowder, L.B., Halpern, B.S., Micheli, F., 2018b. Uncertainty analysis and robust areas of high and lowmodeled human impact on the global oceans. Conserv. Biol. 32 (6), 1368–1379. https://doi.org/10.1111/cobi.13141.	N	Not further evaluated
	Corrales, X., Coll, M., Ofir, E., Heymans, J.J., Steenbeek, J., Goren, M., Edelist, D., Gal, G., 2018. Future scenarios ofmarine resources and ecosystem conditions in the EasternMediterranean under the impacts of fishing, alien species and sea warming. Sci. Rep. 8 (1), 1–16. https://doi.org/10.1038/s41598-018-32666-x.	N	Not further evaluated
	Weijerman, M., Veazey, L., Yee, S., Vaché, K., Delevaux, J.M.S., Donovan, M.K., Falinski, K., Lecky, J., Oleson, K.L.L., 2018. Managing local stressors for coral reef condition and ecosystem services delivery under climate scenarios. Front. Mar. Sci. 9 (NOV), 1–16. https:// doi.org/10.3389/fmars.2018.00425.	N	Not further evaluated
	Ihde, T.F., Townsend, H.M., 2017. Accounting for multiple stressors influencing living marine resources in a complex estuarine ecosystem using an Atlantis model. Ecol. Model. 365, 1–9. https://doi.org/10.1016/j.ecolmodel.2017.09.010.	N	Not further evaluated
	Clark, D., Goodwin, E., Sinner, J., Ellis, J., Singh, G., 2016. Validation and limitations of a cumulative impact model for an estuary. Ocean Coast. Manag. 120, 88–98. https://doi.org/ 10.1016/j.ocecoaman.2015.11.013.	N	Not further evaluated
	Teichert, N., Borja, A., Chust, G., Uriarte, A., Lepage, M., 2016. Restoring fish ecological quality in estuaries: implication of interactive and cumulative effects among anthropogenic stressors. Sci. Total Environ. 542, 383–393. https://doi.org/10.1016/j.scitotenv.2015.10.068.	N	Not further evaluated
	Lasram, F.B.R., Hattab, T., Halouani, G., Romdhane, M.S., Le Loc’h, F., Albouy, C., 2016. Cumulative human threats on fish biodiversity components in Tunisian waters. Mediterr. Mar. Sci. 17 (1), 190–201.	N	Not further evaluated
	Marzloff, M.P., Melbourne-Thomas, J., Hamon, K.G., Hoshino, E., Jennings, S., van Putten, I.E., Pecl, G.T., 2016. Modelling marine community responses to climate-driven species redistribution to guide monitoring and adaptive ecosystem-based management. Glob. Chang. Biol. 22 (7), 2462–2474. https://doi.org/10.1111/gcb.13285.	N	Not further evaluated
	Clarke Murray, C., Agbayani, S., Ban, N.C., 2015. Cumulative effects of planned industrial development and climate change on marine ecosystems. Glob.Ecol.Conserv. 4, 110–116. https://doi.org/10.1016/j.gecco.2015.06.003.	N	Not further evaluated
	Harris, L., Nel, R., Holness, S., Schoeman, D., 2015. Quantifying cumulative threats to sandy beach ecosystems: a tool to guide ecosystem-based management beyond coastal reserves. Ocean Coast. Manag. 110, 12–24. https://doi.org/10.1016/j.ocecoaman.2015.03.003.	N	Not further evaluated
	Okey, T.A., Alidina, H.M., Agbayani, S., 2015. Mapping ecological vulnerability to recent climate change in Canada's Pacific marine ecosystems. Ocean Coast. Manag. 106, 35–48. https://doi.org/10.1016/j.ocecoaman.2015.01.009.	Y	Y	N
Blakley and Russel (2022)	Christiansen, F., C. Bertulli, M. Rasmussen, & D. Lusseau. (2015). “Estimating Cumulative Exposure of Wildlife to Non-Lethal Disturbance Using Spatially Explicit Capture-Recapture Models.” Journal of Wildlife Management 79 (2): 311–324. doi:10.1002/jwmg.836.	N
	Fernandes, M. da L., T. Esteves, E. Oliveira, & F. Alves. (2017). “How Does the Cumulative Impacts Approach Support Maritime Spatial Planning?” Ecological Indicators 73: 189–202. doi:10.1016/j.ecolind.2016.09.014.	N
	Giakoumi, S., B. S. Halpern, L. N. Michel, S. Gobert, M. Sini, C.-F. Boudouresque, M.-C. Gambi, et al.(2015). “Towards a Framework for Assessment and Management of Cumulative Human Impacts on Marine Food Webs.” Conservation Biology: The Journal of the Society for Conservation Biology, 29 (4): 1228–1234. doi:10.1111/cobi.12468.	N
	Judd, A., T. Backhaus, & F. Goodsir. (2015). “An Effective Set of Principles for Practical Implementation of Marine Cumulative Effects Assessment.” Environmental Science & Policy 54: 254–262. doi:10.1016/j.envsci.2015.07.008.	N
	King, S., & R. Pushchak. (2008). “Incorporating Cumulative Effects into Environmental Assessments of Mariculture: Limitations and Failures of Current Siting Methods.” Environmental Impact Assessment Review 28 (8): 572–586. doi:10.1016/j.eiar.2007.12.002.	N																			1
	Korpinen, S., L. Meski, J. Andersen, & M. Laamanen. (2012). “Human Pressures and Their Potential Impact on the Baltic Sea Ecosystem.” Ecological Indicators 15 (1): 105–114. doi: 10.1016/j.ecolind.2011.09.023.	N																			1
	Magris, R., A. Grech, & R. Pressey. (2018). “Cumulative Human Impacts On Coral Reefs: Assessing Risk And Management Implications For Brazilian Coral Reefs.” Diversity 10 (2): 1–14. doi:10.3390/d10020026.	Y	Y	N																	0
	Stelzenm€uller, V., M. Coll, A. Mazaris, S. Giakoumi, S. Katsanevakis, M. Portman, R. Degen et al. (2018). “A Risk-Based Approach to Cumulative Effect Assessments for Marine Management.” Science of the Total Environment 612: 1132–1140. doi:10.1016/j.scitotenv. 2017.08.289.	Y	Y - GIS	Y	Powerful approach for CEA analyses, especially from an adaptive management perspective. Anlysis shows that the use of GIS can enable a spatially explicit evaluation of management options
	Stock, A., and F. Micheli. (2016). “Effects of Model Assumptions and Data Quality on Spatial Cumulative Human Impact Assessments.” Global Ecology and Biogeography 25 (11): 1321–1332. doi:10.1111/geb.12493.	N
	Teck, S., B. Halpern, C. Kappel. (2010). “Using Expert Judgement to Estimate Marine Ecosystem Vulnerability in the California Current.” Ecological 20 (5): 1–16. doi:http://doi.org/10.1890/ 09-1173.1.	N
	Willsteed, E., A. Gill, S. Birchenough, and S. Jude. 2017. “Assessing the Cumulative Environmental Effects of Marine Renewable Energy Developments: Establishing Common Ground.” Science of the Total Environment 577: 19–32. doi:10.1016/j.scitotenv.2016.10.152.	N
2022-2024 Review of methods	Declerck, M., Trifonova, N., Black, J., Hartley, J., & Scott, B. E. (2022). A new strategic framework to structure cumulative impact assessment (CIA). International Marine Energy Journal, 5(3), 339-347.	Y	Y - GIS	Y	The study presents an overview of a framework for CIA using a holistic and pragmatic ecosystem approach based on spatio-temporal Bayesian network in order to identify pressure pathways, keystone components, ecosystem connectivity and resilience as well as population-level changes. To improve SEAs.
	Bonnevie, I. M., Hansen, H. S., Schrøder, L., & Armoškaitė, A. (2022). Utilising MYTILUS for active learning to compare cumulative impacts on the marine environment in different planning scenarios. Sustainability, 14(19), 12606.	N
	Declerck, M., Trifonova, N., Hartley, J., & Scott, B. E. (2023). Cumulative effects of offshore renewables: From pragmatic policies to holistic marine spatial planning tools. Environmental impact assessment review, 101, 107153.	Y	Y	Y	Recommendations for a holistic CIA framework
	Brignon, J. M., Lejart, M., Nexer, M., Michel, S., Quentric, A., & Thiebaud, L. (2022). A risk-based method to prioritize cumulative impacts assessment on marine biodiversity and research policy for offshore wind farms in France. Environmental Science & Policy, 128, 264-276.	N
	Tulloch, V. J., Adams, M., Finn, R., Bourbonnais, M., Avery‐Gomm, S., Penn, B., & Martin, T. G. (2024). Predicting regional cumulative effects of future development on coastal ecosystems to support Indigenous governance. Journal of Applied Ecology.	N
	Menegon, S., Fadini, A., Perini, L., Sarretta, A., Depellegrin, D., De Maio, E., ... & Barbanti, A. (2023). A geoportal of data and tools for supporting Maritime Spatial Planning in the Adriatic-Ionian Region. Environmental Modelling & Software, 160, 105585.	N
	Stelzenmüller, V., Rehren, J., Örey, S., Lemmen, C., Krishna, S., Hasenbein, M., ... & Wirtz, K. (2024). Framing future trajectories of human activities in the German North Sea to inform cumulative effects assessments and marine spatial planning. Journal of Environmental Management, 349, 119507.	N
	Armoškaitė, A., Aigars, J., Andersone, I., Bonnevie, I. M., Hansen, H. S., Strāķe, S., ... & Schrøder, L. (2023). Setting the scene for a multi-map toolset supporting maritime spatial planning by mapping relative cumulative impacts on ecosystem service supply. Frontiers in Marine Science, 10, 1213119.	N
	Rooney, R. C., Daniel, J., Mallory, M., Hedd, A., Ives, J., Gilchrist, G., ... & Provencher, J. (2023). Fuzzy cognitive mapping as a tool to assess the relative cumulative effects of environmental stressors on an Arctic seabird population to identify conservation action and research priorities. Ecological Solutions and Evidence, 4(2), e12241.	N
	Piet, G., Grundlehner, A., Jongbloed, R., Tamis, J., & de Vries, P. (2023). SCAIRM: A spatial cumulative assessment of impact risk for management. Ecological Indicators, 157. https://doi.org/10.1016/j.ecolind.2023.111157	Y	Y	Y	In SCAIRM the characterisation of the receptor sensitivity was improved with more parameters and more realistic scores. Halpern et al 2008 categories fail to capture much of complexity between stressor-receptor interactions relevant for management.
González et al. (2020)	Alexander, K. A., Janssen, R., Arciniegas, G., O'Higgins, T. G., Eikelboom, T., & Wilding, T. A. (2012). Interactive marine spatial planning: Siting tidal energy arrays around the Mull of Kintyre. PLoS ONE, 7(1), e30031.	N
	Battista, T., & O'Brien, K. (2015). Spatially prioritizing seafloor mapping for coastal and marine planning. Coastal Management, 43(1), 35–51.	N
	Canessa, R., Butler, M., Leblanc, C., Stewart, C., & Howes, D. (2007). Spatial information infrastructure for integrated coastal and ocean management in Canada. Coastal Management, 35(1), 105–142.	N
	Cravens, A. E. (2016). Negotiation and decision making with collaborative software: How MarineMap ‘changed the game’ in California's Marine Life Protected Act initiative. Environmental Management, 57(2), 474–497.	N
	Depellegrin, D. (2016). Assessing cumulative visual impacts in coastal areas of the Baltic Sea. Ocean & Coastal Management, 119, 184–198.	N
	Edwards, R., & Evans, A. (2017). The challenges of marine spatial planning in the Arctic: Results from the ACCESS programme. Ambio, 46, 486–496.	N
	Lathrop, R. G., Odell, J., MacDonald, T., Vilacoba, K., Bognar, J., Trimble, J., … Campo, M. (2017). The role of Mid-Atlantic Ocean Data Portal in supporting ocean planning. Frontiers in Marine Science, 4, 1–5.	N
	Merrifield, M. S., McClintock, W., Burt, C., Fox, E., Serpa, P., Steinback, C., & Gleason, M. (2013). MarineMap: A webbased platform for collaborative marine protected area planning. Ocean & Coastal Management, 74, 67–76.	N
	Parravicini, V., Rovere, A., Vassallo, P., Micheli, F., Montefalcone, M., Morri, C., … Bianchi, C. N. (2012). Understanding relationships between conflicting human uses and coastal ecosystems status: A geospatial modeling approach. Ecological Indicators, 19, 253–263.	N
	Stelzenmüller, V., Lee, J., Garnacho, E., & Rogers, S. I. (2010). Assessment of a Bayesian belief network–GIS framework as a practical tool to support marine planning. Marine Pollution Bulletin, 60(10), 1743–1754.	N
	Tuda, A. O., Stevens, T. F., & Rodwell, L. D. (2014). Resolving coastal conflicts using marine spatial planning. Journal of Environmental Management, 133, 59–68.	N
	West, L. A. (1999). Florida's marine resource information system: A geographic decision support system. Government Information Quarterly, 16(1), 47–62.	N
	Wood, L. J., & Dragicevic, S. (2007). GIS-based multi-criteria evaluation and fuzzy sets to identify priority sites for marine protection. Biodiversity & Conservation, 16(9), 2539–2558.	N
OSPAR (2015)	Cumuleo - Wal, J.T. van der, Tamis, J.E., 2014. Comparing methods to approach cumulative effects in the North-East Atlantic: CUMULEO case study (No. C178/13). IMARES, Den Helder.	N
	ODEMM - Robinson, L.A., Culhane, F., Baulcomb, C., Bloomfield, H., Boehnke-Henrichs, A., Breen, P., Goodsir, F., Hussain, S., Piet, G.J., Raakjaer, J., Van Tatenhove, J., Frid, C.L.J., 2014. Towards delivering ecosystem-based marine management: The ODEMM Approach., EC FP7 Project (244273) ‘Options for Delivering Ecosystem-based Marine Management.’ University of Liverpool.	Y	Y	Y	Potential to be linked to other tools such as conceptual/mental modelling CEA approaches
	HARMONY - Andersen, J.H., Stock, A., Heinanen, S., Mannerla, M., Vinther, M., 2013. Human uses, pressures and impacts in the eastern North Sea., Technical Report from DCE Danish Centre for Environment and Energy. Aarhus University.	N
European MSP Platform (2018)	Tool4MSP - Menegon, S., Sarretta, A., Depellegrin, D., Farella, G., Venier, C., & Barbanti, A. (2018). Tools4MSP: an open source software package to support Maritime Spatial Planning. PeerJ Computer Science, 4, e165.	N
	SYMPHONY - Hammar, L., Schmidtbauer Crona, J., Kågesten, G., Hume, D., Pålsson, J., Aarsrud, M., ... & Johansson, T. (2018). Symphony: An integrated support tool for ecosystem based marine spatial planning.	N
	ESaTDOR - Malak, D. A., McGowan, L., Lorenzo-Alonso, A., & Calvet, M. (2013). 3.2. 2 A spatial typology for European seas. Science in support of European Territorial Development and Cohesion, 114.	N
	ODEMM - Robinson, L.A., Culhane, F., Baulcomb, C., Bloomfield, H., Boehnke-Henrichs, A., Breen, P., Goodsir, F., Hussain, S., Piet, G.J., Raakjaer, J., Van Tatenhove, J., Frid, C.L.J., 2014. Towards delivering ecosystem-based marine management: The ODEMM Approach., EC FP7 Project (244273) ‘Options for Delivering Ecosystem-based Marine Management.’ University of Liverpool.	Duplicate
	BASMATI - Giacometti, A., Kull, M., Moodie, J. R., Morf, A., & Kaae, B. C. (2018). BONUS BASMATI.	N
	Plan4Blue - Pöntynen, R., Erkkilä-Välimäki, A., Nylén, T., Varjopuro, R., Nieminen, H., Lähteenmäki-Uutela, A., ... & Laamanen, L. (2018). Plan4Blue Scenarios for Blue Growth	N
	PLASMAR - Shinoda, D., Calado, H., Vergílio, M., Kramel, D., & Caña Varona, M. (2018). Identification of areas for Blue Growth: Detailed MCDA Draft Methodology.	N
	SIMNORAT - da Luz Fernandes, M., Quintela, A., & Alves, F. L. (2018). Identifying conservation priority areas to inform maritime spatial planning: A new approach. Science of the Total Environment, 639, 1088-1098.	N
	HELCOM. (2018): Thematic assessment of cumulative impacts on the Baltic Sea 2011-2016. Available at: http://www.helcom.fi/baltic-sea-trends/holistic-assessments/state-of-the-baltic-sea-2018/reports-and-materials/	N
	Total: 75	Total: 15	Total: 15	Total: 10
	Definitions:
	Is it a risk assessment type of approach?	Do they elaborate on the risk assessment? Do they talk about cause-effect pathways? If barely mentioned in the paper then N.
	Spatial-GIS?	Y if it is a GIS-based approach or if it can be linked to GIS, N if none		*Abstract, introduction, and methodologies have been reviewd to address this
	Ecosystem-based approach?	Y if it discusses ecosystem connectivity, N if it doesn't. (keywords: EBA or EBM, integrity connectivity, connected, interconnected, interconnections)

## Sheet: Second Review Filter
Aspect	Explanation	1 (y/n)	2 (y/n)	3 (y/n)	4 (y/n)	5 (y/n)	6 (y/n)	7 (y/n)	8 (y/n)	9 (y/n)	10 (y/n)
Boundaries and Scope	Spatial and temporal boundaries that ensure accurate assessment, including factors like the water column and transboundary effects.	n	n	y	n	y	y	n	y	n	y
Interactions	Synergistic Impacts: Combined effects greater than the sum of individual impacts.	n	y	n	y	n	y	n	y	n	y
	Antagonistic Impacts: One impact reducing or negating another.	n	y	n	y	n	y	n	n	n	y
Impact Types	Direct Impacts: Immediate effects from specific activities (e.g., habitat destruction).	y	y	y	y	y	y	y	y	y	y
	Indirect Impacts: Secondary effects (e.g., food web changes).	n	y	n	n	n	n	n	y	y	n
Type of Effects	Positive Effects: Benefits to ecosystems and human activities.	n	n	n	n	n	n	n	y	y	n
	Negative Effects: Harmful impacts on ecosystems and human activities.	y	y	y	y	y	y	y	y	y	y
	Linear Effects: Predictable, proportional changes.	y	y	y	y	y	y	y	y	y	y
	Non-linear Effects: Disproportionate or unpredictable changes (e.g., thresholds).	n	n	y	y	n	y	n	n	n	n
Climate Change Uncertainty	Incorporate climate change projections and their potential effects on ecosystems and activities.	n	y	n	n	n	y	y	y	y	n
Do they mention SEA or EIA?	Have they applied the method for environmental assessments, and if not, do they acknowledge their relevance?	n	n	n	y	y	n	n	y	y	n
Use of GIS?	Acknowledge capability of GIS in CEA?	n	n	n	y	y	y	y	y	n	n
1	Robinson, L.A., Culhane, F., Baulcomb, C., Bloomfield, H., Boehnke-Henrichs, A., Breen, P., Goodsir, F., Hussain, S., Piet, G.J., Raakjaer, J., Van Tatenhove, J., Frid, C.L.J., 2014. Towards delivering ecosystem-based marine management: The ODEMM Approach., EC FP7 Project (244273) ‘Options for Delivering Ecosystem-based Marine Management.’ University of Liverpool.
2	Battista, W., Karr, K., Sarto, N., Fujita, R., 2017. Comprehensive assessment of risk to ecosystems (CARE): a cumulative ecosystem risk assessment tool. Fish. Res. 185, 115–129. https://doi.org/10.1016/j.fishres.2016.09.017.
3	Menegon, S., Depellegrin, D., Farella, G., Gissi, E., Ghezzo, M., Sarretta, A., Venier, C., Barbanti, A., 2018a. A modelling framework for MSP-oriented cumulative effects assessment. Ecol. Indic. 91 (December 2017), 171–181. https://doi.org/10.1016/j.ecolind.2018.03.060.
4	Stelzenm€uller, V., M. Coll, A. Mazaris, S. Giakoumi, S. Katsanevakis, M. Portman, R. Degen et al. (2018). “A Risk-Based Approach to Cumulative Effect Assessments for Marine Management.” Science of the Total Environment 612: 1132–1140. doi:10.1016/j.scitotenv. 2017.08.289.
5	Menegon, S., Depellegrin, D., Farella, G., Sarretta, A., Venier, C., Barbanti, A., 2018b. Addressing cumulative effects, maritime conflicts and ecosystem services threats through MSPoriented geospatial webtools. Ocean Coast. Manag. 163 (March), 417–436. https://doi. org/10.1016/j.ocecoaman.2018.07.009.
6	Furlan, E., Torresan, S., Critto, A., Lovato, T., Solidoro, C., Lazzari, P., Marcomini, A., 2019. Cumulative impact index for the Adriatic Sea: accounting for interactions among climate and anthropogenic pressures. Sci. Total Environ 670, 379–397.
7	Furlan, E., Slanzi, D., Torresan, S., Critto, A., Marcomini, A., 2020. Multi-scenario analysis in the Adriatic Sea: a GIS-based Bayesian network to support maritime spatial planning. Sci. Total Environ. 703, 134972. https://doi.org/10.1016/j.scitotenv.2019.134972.
8	Declerck, M., Trifonova, N., Black, J., Hartley, J., & Scott, B. E. (2022). A new strategic framework to structure cumulative impact assessment (CIA). International Marine Energy Journal, 5(3), 339-347.
9	Declerck, M., Trifonova, N., Hartley, J., & Scott, B. E. (2023). Cumulative effects of offshore renewables: From pragmatic policies to holistic marine spatial planning tools. Environmental impact assessment review, 101, 107153.
10	Piet, G., Grundlehner, A., Jongbloed, R., Tamis, J., & de Vries, P. (2023). SCAIRM: A spatial cumulative assessment of impact risk for management. Ecological Indicators, 157. https://doi.org/10.1016/j.ecolind.2023.111157
